# Supplementary material for: Correlation of Body Mass Index and Proinflammatory Cytokine Levels with Hematopoietic Stem Cell Mobilization
Source: J Clin Med. 2022 Jul 18;11(14):4169. doi: 10.3390/jcm11144169 (PMC9317243; doi:10.3390/jcm11144169)
Supplement: Supplementary file 1 [file jcm-11-04169-s001.zip]

Archive with 1 entries (1 files):
- jcm-1723588-supplementary.pdf
